# Supplementary material for: Synthesis and Characterization of Novel Amphiphilic N-Benzyl 1,4-Dihydropyridine Derivatives—Evaluation of Lipid Monolayer and Self-Assembling Properties
Source: Materials (Basel). 2023 Jun 6;16(12):4206. doi: 10.3390/ma16124206 (PMC10301244; doi:10.3390/ma16124206)
Supplement: Supplementary file 1 [file materials-16-04206-s001.zip]

Archive with 1 entries (1 files):
- materials-2359767-supplementary.pdf
